# Supplementary material for: Infection with Plasmodium berghei ookinetes alters protein expression in the brain of Anopheles albimanus mosquitoes
Source: Parasit Vectors. 2016 Oct 11;9:542. doi: 10.1186/s13071-016-1830-9 (PMC5057407; doi:10.1186/s13071-016-1830-9)
Supplement: Additional file 1: Table S1. — Identification of differentially displayed proteins in Anopheles albimanus. (XLSX 23 kb) [file 13071_2016_1830_MOESM1_ESM.xlsx]

## Sheet: Hoja1
	Table S1. Identification of differentially displayed proteins in Anopheles albimanus brain after ookinete challenge.
	Spot numbera	An. albimanus IDb	Protein	Observed mass peptide	cSequence	E-value	Protein sequence coverage
	1	AALB010381-PA	Enolyl-Coa hydratase	1239.03	NVALITLNRPK	0.00057	0.33
				2015.28	ALNALCNGLVAEISDALDR
				1768.15	YEADDSIGAIVITGSEK
				1511.01	CINTDFLANWTR
				1870.26	FGQPEIALGTIPGAGGTQR
				1132.93	ISTFSPLIVR
				1231.91	RHFHATFSTK
	2	AALB008255-PA	HSP70	3487.16	APAVGIDLGTTYSCVGVFQHGKVEIIANDQGNR	1.1e-12	0.42
				1487.87	TTPSYVAFTDTER
				1679.93	NQVAMNPTNTIFDAK
				1996.18	TVTNAVITVPAYFNDSQR
				1788.13	IINEPTAAAIAYGLDKK
				1691.93	STAGDTHLGGEDFDNR
				1232.79	LVNHFAQEFK
				2969.74	TLSSSTQASIEIDSLFEGTDFYTSITR
				1480.93	ARFEELNADLFR
				1424.99	ASIHDIVLVGGSTR
				1081.68	LLQDFFNGK
				2310.34	SINPDEAVAYGAAVQAAILHGDK
				2758.57	QTQTFTTYSDNQPGVLIQVFEGER
				1938.23	DNNLLGKFELSGIPPAPR
				1392.69	NALESYCFNMK
				2017.12	WLDANQLADKEEYEHR
	3	AALB008565-PA	Malate dehydrogenase	1035.74	GLAFTLEER	3.4e-20	0.43
				1302.95	QILGIHGLQPAR
				1566.94	FKSQEEQLELCR
				1291.74	SQEEQLELCR
				2188.31	YQEDLNKYLYLVDLQDR
				1697.05	YLYLVDLQDRNER
				1034.72	GLFVTINDR
				942.69	GHVFDVLR
				1002.61	NWPESDVR
				959.68	AIVVTDGER
				2889.09	LALYTALAGIPPHQCLPIVIDVGTNNK
				1416.94	DLLEDPLYIGLR
				1864.94	EYDDFIDEFMQAVVK
				2271.32	YGQNTLIQFEDFGNHNAFR
				2772.7	NTYCTFNDDIQGTASVAVAGLLASKR
				2461.56	ISENKFLFLGAGEAAVGIADLVVK
				1890.22	FLFLGAGEAAVGIADLVVK
				1680.93	DKIWMFDIDGLLAK
				1656.89	AECTAQAAYDNTEGR
				1380.8	CIFASGSPFAPVK
				1911.13	GLASTYPEPEDKEAYIK
	4	AALB008424-PA	Synapse-associated protein	2302.12	KTNQTDENGGIANEGLVTSPEK	1.4e-06	0.39
				1951.96	ASQGISGSTDAADEEDRSR
				3268.11	YISATGGADSRPATGPGTPTEENAGQIGQVTHK
				3795.53	YISATGGADSRPATGPGTPTEENAGQIGQVTHKVTAGAK
				1349.84	SIGSFLYSSFNK
				1487.94	HLKDNSILGEFSK
				1955.08	DNSILGEFSKEQEAFIK
				3475.96	APPAGVEFEFDYDSSYPVALAIMNDDKELEK
				1035.69	MRFELVPK
				1180.79	IITEESFWR
				1924.02	IITEESFWRNYFYR
				762.48	NYFYR
				2237.1	VSLICQAADLGTLGDSNEFVK
				2393.16	VSLICQAADLGTLGDSNEFVKR
	5	AALB007271-PA	Peptidyl-prolyl cis-trans isomerase	2821.38	KGDLVHMHYTGTLEDGTEFDSSIPR
				2693.34	GDLVHMHYTGTLEDGTEFDSSIPR
				1484.96	KLIIPPELGYGER
				1356.86	LIIPPELGYGER
				1697.03	IPPNSVLIFEVELVK
				2095.33	IPPNSVLIFEVELVKIER
	6	AALB000829-PA	Enolase	1845.23	GNPTVEVDLVTDLGLFR	1.4e-13	0.59
				1765.16	AAVPSGASTGVHEALELR
				2251.48	AAVPSGASTGVHEALELRDNEK
				1757.13	TIAPAVLASGLCVTQQK
				1500.03	LGANAILGVSLAICK
				2351.48	LAMQEFMILPTGASSFTEAMK
				1182.78	IGSEVYHHLK
				2235.44	FGLDATAVGDEGGFAPNILENK
				1298.86	EALNLIQDAIAK
				1548.94	VEIGMDVAASEFHK
				2387.53	SDASAWLTPDALEQMYQGFIK
				2561.63	DFPIVSIEDPFDQDHWDAWTK
				2142.44	ITANTTIQIVGDDLTVTNPR
				1894.29	VNQIGSVTESINAHLLAK
				1160.63	NGWGTMVSHR
				2280.52	SGETEDTFIADLVVGLSTGQIK
	7	AALB000444-PA	Voltage-dependent anion-selective channel	1007.5	GYHFGLWK	1.8e-16	0.72
				2814.11	TNSGVEFSTSGHSNQDTGKVFGSLETK
				1313.7	VKEYGLNFSEK
				3244.89	EYGLNFSEKWNTDNTLTSEVSVENQLVK
				2176.92	WNTDNTLTSEVSVENQLVK
				1822.92	GLKVSFDGMFVPHTGSK
				1524.68	VSFDGMFVPHTGSK
				1138.64	FKTAYTHDR
				2867.25	SKITANNFAVGYSAGDFVLHTNVNDGR
				3716.03	ITANNFAVGYSAGDFVLHTNVNDGREFGGLIYQR
				2307.94	CNDRLETAVQLSWASGSNATK
				1254.63	YDLDKDACVR
				1576.76	VNNQSQIGLGYQQK
				1687.99	LRDGVTLTLSTLVDGK
				1753.91	NFNAGGHKLGIALELEA
	8	AALB003666-PA	Calreticulin	1027.5	NWVQSEHK	7.2e-17	0.52
				1999.01	FFNDADADKGIQTSQDAR
				2113.22	FKPFTNKDDTLVVQFSVK
				1490.68	HEQNIDCGGGYLK
				1097.44	VFDCSVDQK
				2420.25	DLHGESPYLLMFGPDICGPGTK
				2548.37	DLHGESPYLLMFGPDICGPGTKK
				1120.64	KVHVIFSYK
				992.52	VHVIFSYK
				3445.05	CKDDVFTHFYTLIVRPDNTYEVLIDNEK
				3156.88	DDVFTHFYTLIVRPDNTYEVLIDNEK
				1962.04	VESGSLEDDWDFLPPKK
				1060.49	KPEDWDDR
				2026.06	GVWVHPEIDNPEYVEDK
				2672.55	GVWVHPEIDNPEYVEDKTLYLR
				2308.35	TLYLREDICTVGIDVWQVK
				1661.84	EDICTVGIDVWQVK
				1983.05	SGTIFDNFLITNDVEVAK
				2111.22	SGTIFDNFLITNDVEVAKK
				1188.57	IKDAQEAEER
	9	AALB004623-PA	Arginine kinase	1707.94	MVDAAVLEKLEAGFAK	9e-06	0.46
				1560.97	VDAAVLEKLEAGFAK
				2359.18	DFGDVNAFGNVDPTGEYVVSTR
				2159.16	AVQQQLIDDHFLFKEGDR
				1050.64	FLQAANACR
				765.49	YWPSGR
	10	AALB010020-PA	ATP synthase beta subunit	3060.8	VVAVIGAVVDVQFDDNLPPILNALEVQGR	4.5e-18	0.67
				1678.05	LVLEVAQHLGENTVR
				1951.23	VLDTGSPIRIPVGAETLGR
				1012.64	IPVGAETLGR
				1367.87	IINVIGEPIDER
				1088.72	VVDLLAPYAK
				1473.94	TVLIMELINNVAK
				1406.79	AHGGYSVFAGVGER
				2254.23	TREGNDLYNEMIEGGVISLK
				1617.9	VALVYGQMNEPPGAR
				1439.88	VALTGLTVAEYFR
				1922.09	DQEGQDVLLFIDNIFR
				1435.84	FTQAGSEVSALLGR
				2284.17	IPSAVGYQPTLATDMGSMQER
				3843.1	KGSITSVQAIYVPADDLTDPAPATTFAHLDATTVLSR
				1988.19	AIAELGIYPAVDPLDSTSR
				1843.01	IMDPNIIGAEHYNIAR
				2675.51	SLQDIIAILGMDELSEEDKLTVAR
				1963.11	FLSQPFQVAEVFTGHAGK
				1474.92	LVPLEETIKGFTK
	11	AALB006338-PA	Alanine aminotransferase	1732.19	ELEEGASKPFKEVIR	0.00057	0.37
				2014.21	ANIGDCHAMGQPPITFIR
				1810.19	GGSVGSYSDSAGIEVIRR
				1171.8	HVAEYIQRR
				2158.35	DGGIEADWQNVILSAGASGGIK
				1187.82	WGLDIGELER
				1777.29	ILVVINPGNPTGQVLSR
				2403.46	MELCSFMSCSKGYMGECGIR
				1563.01	GGYAEIVNLCPDVR
				1515.98	KDGKPADTFYAFR
				2791.68	LLEETGICIVPGSGFGQRPGTYHFR
	12	AALB002066-PA	Mitofilin	971.54	YDNEFRK	0.0084	0.21
				2361.1	SVHVPVPSPPLPKPEPINLSEK
				2006.95	VVDASIDKLDTSSWTTLR
				1341.74	LQIEGDQNLRR
				1638.82	ELDEKITTEQAAYK
				2256.93	SAHQAQALWGACQSLWSSIR
				1679.95	NQLRPLKDEIAAVGR
				1304.69	GVYPEDALRER
				1106.65	FIKVEEVSR
				1010.61	LALIPAEGAR
				993.54	ARYWLER
				1458.83	TVQYVNLLQGAPR
	13	AALB009730-PA	Vacuolar ATP synthase subunit f	2775.53	LISVIGDEDTCVGFLLGGVGEINKNR	2.9e-06	0.83
				1372.65	NRHPNFMVVDK
				1568.75	NTAVSEIEDCFKR
				2187.17	RDDIDIILINQNYAELIR
				2909.53	HVIDAHTAPTPAVLEIPSKDHPYDASK
				1469.58	GMFNPDDMIANRG
	14	AALB010134-PA	Cofilin	2487.61	MLLLPVVAAAITRASGVTVSDVCK	2.3e-08	0.76
				1266.91	HRYVIFYIR
				1345.94	YVIFYIRDEK
				2682.77	QIDVEVIGDRNAEYDSFLDDIQK
				2271.35	NAEYDSFLDDIQKGGPGECR
				2558.47	YGLFDFEYMHQCQGTSESSKK
				1484.89	LFLMSWCPDTAK
				1405.86	MLYSSSFDALKK
				1353.9	YIQATDLSEASR
				1791.58	FNNNNYDNNDEYKK
	15	ALB008255-PA	HSP70	1698.87	MSVDKSHHQFITPR	1.9e-15	0.29
				1410.76	GTGPRMITSTAMR
				1790.9	ISNPQPKEQYTVMQK
				3486.97	APAVGIDLGTTYSCVGVFQHGKVEIIANDQGNR
				1487.7	TTPSYVAFTDTER
				1835.86	NQVAMNPTNTIFDAKR
				1995.99	TVTNAVITVPAYFNDSQR
				1215.68	DAGTISGLNVLR
				1787.84	IINEPTAAAIAYGLDKK
				2905.45	STAGDTHLGGEDFDNRLVNHFAQEFK
				1232.59	LVNHFAQEFK
				2969.53	TLSSSTQASIEIDSLFEGTDFYTSITR
				1480.73	ARFEELNADLFR
				1253.63	FEELNADLFR
				1424.8	ASIHDIVLVGGSTR
				1081.52	LLQDFFNGK
				2310.12	SINPDEAVAYGAAVQAAILHGDK
				2758.34	QTQTFTTYSDNQPGVLIQVFEGER
				1938.02	DNNLLGKFELSGIPPAPR
				1183.66	FELSGIPPAPR
	16	AALB010554-PA	Tubulin beta chain	842.4	INEKNPK	0.046	0.05
				2716.9	ERHEENYSHVINDTNNINYNNK
				1707.6	DMYEGCMVNGDECK
				1359.58	SNNDVSNMHITK
				2383.77	DGDHSNMKHSQDIQNIVNTSK
				1535.7	DKISEQMISPFIK
				1637.68	NNENKINPVVNNIR
				870.44	YGFEKAR
				1345.81	EKINNQYVLPK
				1791.58	FNNNNYDNNDEYKK
				2016.95	WLDANQLADKEEYEHR
	17	ALB004447-PA	Guanine nucleotide-binding protein G beta 3	2186.15	KVACDTSLVQATNNLEPIGR	0.00076	0.31
				2058.06	VACDTSLVQATNNLEPIGR
				1338.61	IYAMHWGSDSR
				1313.7	LIVWDSHTTNK
				1549.7	ELPGHTGYLSCCR
				2157.09	LLLAGYDDFNCNVWDTLK
				1023.64	AGILAGHDNR
				2473.23	VSCLGVTENGMAVATGSWDSFLR
	18	AALB008188-PA	60S acidic ribosomal protein P0	1294.72	CFIVGADNVGSR	0.74	0.3
				832.54	LTESKVR
				2159.18	AGAIAPLEVIIPAQNTGLGPEK
				1339.73	TSFFQALSIPTK
				1822.01	GTIEIINDVPILKPGDK
				2299.13	FAAANASAAPAAAAASAAPAAKAEEK
	19	AALB005889-PA	F-type H+-transporting ATPase	1203.37	GAEISSILEER	0.0002	0.23
				1610.58	TGAIVDVPVGDELLGR
				723.28	APGIIPR
				1026.36	AVDSLVPIGR
				1456.53	TALAIDTIINQQR
				707.26	QAVAYR
				1553.48	EAYPGDVFYLHSR
				1438.59	GIRPAINVGLSVSR
				2364.75	EVAAFAQFGSDLDAATQQLLNR
				843.35	EFLAHVK
				892.26	ISDETEAK
	aNumbers refer to the spot numbers given in Fig 1.
	bProtein identification corresponding to the given accession number in VectorBase.
	cPeptide sequence corresponding to peptide mass.
