# Supplementary material for: Infection with Plasmodium berghei ookinetes alters protein expression in the brain of Anopheles albimanus mosquitoes
Source: Parasit Vectors. 2016 Oct 11;9:542. doi: 10.1186/s13071-016-1830-9 (PMC5057407; doi:10.1186/s13071-016-1830-9)
Supplement: Additional file 3: Table S2. — Identification of differentially displayed proteins in Anopheles albimanus and orthologs in Anopheles darlingi and Drosophila melanogaster. (XLSX 18 kb) [file 13071_2016_1830_MOESM3_ESM.xlsx]

## Sheet: Hoja1
	Table S2. Identification of differentially displayed proteins in Anopheles albimanus and orthologs in Anopheles darlingi and Drosophila melanogaster.									UNIPROT identifiers				UNIPROT identifiers	STRING identifiers				UNIPROT BLASTP data, Anopheles albimanus vs Drosophila melanogaster
	Spot number	pIa / MWb/AAc An. albimanus	pI / MW/AA Observed	An. albimanus IDd	An. darlingi ID	Protein family	Gene Ontology	An. darlingi	pI / MW/AA An. darlingi	Anopheles darlingi	Anopheles gambiae	Drosophila melanogaster		Drosophila melanogaster	Drosophila melanogaster		An. albimanus ID	Drosophila melanogaster	E-value	Score:	Identity:	Positives :	Query Length:	Match Length:
	1	8.61/66.9/620	8.92/32.28/295	AALB010381-PA	ADAC003575-PA	Hypothetical protein (enolyl-Coa hydratase / trans-2-enoyl-CoA reductase)	GO:0055114: Oxidation-reduction process	Enoyl-CoA hydratase, mitochondrial	8.97/31.96/295	W5JKK3	Q7PZC0	Q7JR58		'Q7JR58':	CG6543		AALB010381-PA	Q7JR58	6.2e-136	1022	0.725	0.825	280	295
	2	6.49/149.08/1,374	5.32/71.67/656	AALB008255-PA	ADAC005135-PA	Hypothetical protein (Arrestin / HSP70)	GO:0007165: Signal transduction.	Hypothetical protein (Protein Kinase-HSP70)	5.10/71.37/656	W5JJT1	Q7PUI7	Q6NN64		'Q6NN64':	CG32683		AALB008255-PA	Q6NN64	0	3079	0.917	0.957	655	651
	3	6.5/69.33/627	6.23/69.82/627	AALB008565-PA	ADAC003641-PA	Malate dehydrogenase	GO:0006108: Malate metabolic process; GO:0055114 oxidation-reduction process	Malic enzyme	6.65/69.40/627	W5JPA9	F5HL44	E1JIZ4		'E1JIZ4':	Men-b		AALB008565-PA	E1JIZ4	0	2305	0.729	0.843	627	624
	4	4.14/35.67/326	4.82/5014/478	AALB008424-PA	ADAC004990-PA	Hypothetical protein (synapse-associated protein)	GO:0048172: Regulation of short-term neuronal synaptic plasticity	Synapse-associated protein	4.55/49.88/478	W5JGS8	Q7PQP1	Q960T2		'Q960T2':	Sap47		AALB008424-PA	Q960T2	2.1e-100	814	0.531	65.5%	326	551
	5	7.3/15.25/138	6.74/15.29/137	AALB007271-PA	ADAC007242-PA	Peptidyl-prolyl cis-trans isomerase	GO:0006457: Protein folding	FK506-binding protein 2	7.34/15.12/137	W5JDZ1	Q7QBK5	Q9VGK3		'Q9VGK3':	CG14715		AALB007271-PA	Q9VGK3	5.7e-51	430	0.61	0.779	138	138
	6	8.6/52.43/483	6.81/47.72/441	AALB000829-PA	ADAC002385-PA	Enolase	GO:0006096 Glycolytic process	Enolase	7.30/47.46/441	W5JR97	Q7Q3D8	P15007		'P15007':	Eno		AALB000829-PA	P15007	0	1909	0.786	0.857	483	500
	7	6.4/76.21/675	8.64/30.85/282	AALB000444-PA	ADAC010107-PA	Hypothetical protein (VDAC Porin / POC 9 Signalosome subunit)	GO:0055085: Transmembrane transport	Voltage-dependent anion-selective channel protein 2	8.89/30.75/282	W5J674	Q8T4K0	Q94920		'Q94920':	porin -		AALB000444-PA	Q94920	9e-139	1038	0.713	0.874	267	282
	8	4.12/46.52/409	4.36/46.77/409	AALB003666-PA	ADAC006539-PA	Calreticulin	GO:0005509: Calcium ion binding	Calreticulin	4.12/46.49/409	W5JEM1	Q8WR36	P29413		'P29413':	Crc -		AALB003666-PA	P29413	0.0	1663	0.74	0.848	409	406
	9	6.19/45.09/408	6.10/40.24/355	AALB004623-PA	ADAC005991-PA	Hypothetical protein (arginine or creatine kinase)	GO:0003824: Molecular_function	Arginine or creatine kinase	6.51/39.92/355	W5JE30	A7UTS9	P48610		'P48610':	Argk -		AALB004623-PA	P48610	0	1720	0.814	0.875	408	396
	10	4.75/53.76/503	5.02/53.73/503	AALB010020-PA	ADAC006288-PA	Hypothetical protein (ATP synthase subunit beta)	GO:0015986: ATP synthesis coupled proton transpor	ATP synthase beta subunit	4.75/53.7/503	E3XEC7		Q05825		Q05825':	FBpp0305828 -		AALB010020-PA	Q05825	0	2285	0.938	0.973	503	505
	11	8.32/61.74/561	7.02/54.82/489	AALB006338-PA	ADAC004538-PA	Alanine transaminase	GO:0030170: Pyridoxal phosphate binding	Alanine aminotransferase	7.3/54.06/489	W5JH99	Q7Q4R9	Q8T9D5		'Q8T9D5':	CG1640 -		AALB006338-PA	Q8T9D5	0	1609	0.616	0.78	561	568
	12	8.61/198.36/1,771	8.94/82.40/742	AALB002066-PA	ADAC001093-PA	Hypothetical protein (mitochondrial inner membrane mitofilin)	GO:0045454: Cell redox homeostasis, GO:0003676 nucleic acid binding	Hypothetical protein (mitochondrial inner membrane mitofilin)	9.4/82.33/742	W5JUZ2	Q7QBY6	P91928		'P91928':	CG6455 -		AALB002066-PA	P91928	0	1788	0.477	0.67	1771	739
	13	6.09/14.12/127	5.75/14.22/127	AALB009730-PA	ADAC004281-PA	V-type proton ATPase subunit F	GO:0015991: ATP hydrolysis coupled proton transport	Vacuolar ATP synthase subunit f	6.09/14.12/127	W5JHY8	Q17029	Q24583		'Q24583':	Vha14-1 -		AALB009730-PA	Q24583	3.7e-76	594	0.911	0.976	127	124
	14	7.28/16.91/147	8.09/24.88/215	AALB010134-PA	ADAC001854-PA	Cofilin	GO:0030042: Actin filament depolymerization	Cofilin	8.03/24.50/215	W5JTT1	A0NGL9	P45594		'P45594':	tsr -		AALB010134-PA	P45594	5.3e-97	736	0.959	0.973	147	148
	15	6.49/149.08/1374	5.92/119.42/1092	AALB008255-PA	ADAC005135-PA	Hypothetical protein (Arrestin / HSP70)	GO:0007165: Signal transduction	Hypothetical protein (Protein Kinase-HSP70)	6.68/142.49/1294	W5JFK7	A7UVK8	C7LA75		'C7LA75':	Hsc70-4 -		AALB008255-PA	C7LA75	0	3079	0.917	0.957	655	651
	16	7.12/23.25/202	6.24/32.18/290	AALB010554-PA	ADAC008429-PA	Protein coding (tubulin GTPase)	GO:0003924: GTPase activity. GO:0007017 microtubule-based process	Protein coding (tubulin beta chain)	4.48/49.83/445		Q7Q3E4	P23257		'P23257':	CG3157 -		AALB000046-PA	P23257	5.8e-52	468	0.705	0.829	202	475
	17	6.49/37.30/340	6.05/38.13/340	AALB004447-PA	ADAC004467-PA	Guanine nucleotide-binding protein G(I)/G(S)/G(T) subunit beta-1	GO:0005515: Interaction protein-protein complex	Guanine nucleotide-binding protein beta 3 (g protein beta3)	6.78/79.76/728	W5JLL8	Q7Q6D4	A4V4I0		'A4V4I0':	Gbeta13F		AALB004447-PA	A4V4I0	0	1721	0.935	0.974	340	340
	18	5.62/33.99/316	5.62/33.99/316	AALB008188-PA	ADAC003852-PA	60s Ribosomal protein LP0	GO:0005622: Intracellular 60s Ribosomal protein LP0	60S acidic ribosomal protein P0	5.50/33.95/316	W5JMB2	Q7PQG7	P19889		'P19889':	RpLP0 -		AALB008188-PA	P19889	0	1334	0.833	0.899	316	317
	19	9.52/58.38/551	9.14/59.51/551	AALB005889-PA	ADAC008921-RA	F-type H+-transporting ATPase subunit alpha	GO:0015986: ATP synthesis coupled proton transport	ATP synthase subunit alpha	9.52/58.38/551	W5J4R5	Q7PHI8	P35381		'P35381':	blw -		AALB005889-PA	P35381	0	2481	0.902	0.944	551	552
	a. Isoelectric point
	b. Molecular weight
	c. Aminoacid residues
	d. VectorBase protein identifiers
